# Supplementary material for: Actomyosin organelle functions of SPIRE actin nucleators precede animal evolution
Source: Commun Biol. 2024 Jul 8;7:832. doi: 10.1038/s42003-024-06458-1 (PMC11231147; doi:10.1038/s42003-024-06458-1)
Supplement: Supplementary file 4 — Supplementary Data 1 [file 42003_2024_6458_MOESM4_ESM.xlsx]

## Sheet: actin assembly Mm-SPIRE1-KW
raw data pyrene assay	time	0 nM	2 nM	5 nM	10 nM	25 nM	50 nM	100 nM	250 nM	500 nM	1000 nM	2000 nM	concentration SPIRE (nM)
Figure 2a actin assembly	[sec]	intensity [AU]	intensity [AU]	intensity [AU]	intensity [AU]	intensity [AU]	intensity [AU]	intensity [AU]	intensity [AU]	intensity [AU]	intensity [AU]	intensity [AU]
mouse SPIRE1	0	10976	9876	10698	9885	9686	9485	9591	9192	9274	9413	8686
	20	11100	10077	10904	10035	9851	9661	9644	9221	9345	9411	8737
	40	11176	10126	10911	10102	9940	9781	9699	9301	9383	9424	8748
	60	11227	10150	10894	10130	9988	9878	9773	9425	9436	9510	8800
	80	11298	10155	10916	10148	10003	9938	9912	9551	9616	9636	8761
	100	11299	10147	10965	10182	10050	10031	10069	9761	9799	9747	8784
	120	11326	10164	10886	10190	10067	10114	10241	10004	10037	9929	8821
	140	11291	10164	10908	10188	10101	10285	10413	10298	10267	10122	8786
	160	11365	10185	10946	10216	10183	10413	10658	10605	10583	10269	8785
	180	11402	10138	10942	10212	10220	10622	10931	10986	10890	10417	8780
	200	11401	10191	10988	10249	10284	10806	11248	11323	11212	10622	8784
	220	11424	10219	10961	10340	10399	11078	11567	11655	11573	10767	8771
	240	11463	10227	10978	10403	10510	11343	11984	12061	11894	10958	8763
	260	11529	10208	11013	10422	10617	11676	12353	12420	12259	11144	8754
	280	11529	10258	11063	10431	10719	11990	12727	12833	12618	11286	8765
	300	11542	10271	11095	10503	10869	12355	13093	13163	12934	11466	8744
	320	11556	10299	11128	10589	11007	12735	13412	13542	13234	11583	8737
	340	11557	10317	11204	10699	11125	13073	13790	13881	13494	11755	8708
	360	11632	10338	11280	10724	11317	13461	14184	14228	13821	11866	8718
	380	11638	10368	11343	10816	11527	13791	14558	14536	14035	11934	8702
	400	11658	10397	11409	10915	11702	14146	14912	14817	14310	12073	8707
	420	11723	10477	11481	10991	11935	14498	15316	15058	14503	12159	8709
	440	11724	10489	11573	11110	12127	14872	15629	15407	14738	12275	8697
	460	11737	10495	11645	11247	12374	15202	15969	15601	14968	12367	8688
	480	11750	10557	11736	11346	12553	15584	16280	15875	15114	12441	8712
	500	11803	10578	11822	11496	12794	15879	16603	16087	15279	12504	8678
	520	11855	10650	11898	11599	13041	16169	16861	16362	15400	12606	8638
	540	11899	10685	12038	11723	13235	16464	17152	16515	15499	12689	8644
	560	11898	10741	12096	11870	13491	16748	17352	16731	15677	12756	8611
	580	11948	10787	12270	12021	13704	17024	17658	16915	15782	12862	8581
	600	11997	10816	12353	12196	13959	17263	17847	17059	15872	12895	8592
	620	12050	10937	12484	12293	14178	17520	18129	17223	15979	12985	8594
	640	12084	11001	12609	12420	14416	17742	18280	17397	16040	13025	8600
	660	12115	11038	12707	12579	14569	17952	18514	17529	16150	13063	8590
	680	12200	11102	12802	12738	14756	18162	18714	17643	16242	13157	8579
	700	12228	11187	12923	12872	15030	18391	18878	17823	16270	13203	8590
	720	12248	11258	13046	13081	15208	18560	18995	17965	16353	13200	8581
	740	12276	11309	13188	13174	15398	18788	19205	18090	16379	13269	8579
	760	12372	11331	13286	13350	15637	18884	19302	18194	16418	13250	8533
	780	12387	11451	13384	13451	15864	19110	19439	18318	16417	13316	8562
	800	12448	11518	13524	13588	16050	19223	19583	18400	16411	13359	8587
	820	12484	11565	13613	13727	16226	19342	19681	18464	16513	13338	8581
	840	12463	11635	13793	13822	16392	19555	19802	18560	16515	13434	8504
	860	12504	11758	13900	13971	16654	19695	19843	18626	16534	13446	8541
	880	12596	11793	13991	14123	16817	19838	19987	18716	16604	13446	8506
	900	12601	11887	14125	14290	16977	19955	20026	18757	16640	13448	8547
	920	12665	11911	14251	14419	17149	20071	20117	18839	16650	13452	8481
	940	12716	12012	14368	14532	17331	20193	20159	18956	16664	13452	8507
	960	12763	12083	14485	14676	17518	20280	20232	19003	16769	13459	8494
	980	12811	12164	14577	14816	17654	20412	20350	19065	16795	13474	8510
	1000	12863	12258	14772	14963	17853	20543	20349	19096	16856	13478	8517
	1020	12903	12305	14876	15146	18015	20633	20402	19127	16908	13481	8536
	1040	12955	12362	14983	15270	18125	20682	20470	19229	16914	13458	8523
	1060	13062	12433	15142	15411	18327	20760	20506	19213	16973	13466	8461
	1080	13077	12505	15264	15572	18484	20865	20624	19264	17038	13477	8466
	1100	13109	12643	15367	15710	18615	20947	20596	19295	17072	13490	8438
	1120	13202	12644	15543	15853	18831	21036	20665	19340	17095	13508	8468
	1140	13232	12710	15674	16005	18920	21117	20702	19310	17162	13474	8475
	1160	13256	12808	15846	16150	19036	21179	20742	19336	17159	13459	8453
	1180	13323	12908	15967	16311	19208	21260	20767	19425	17206	13453	8466
	1200	13390	12973	16060	16431	19357	21293	20790	19421	17246	13437	8461
	1220	13411	13022	16224	16552	19501	21344	20861	19454	17254	13402	8476

## Sheet: actin assembly Mb-SPIRE-KW
raw data pyrene assay	time	0 nM	2 nM	5 nM	10 nM	50 nM	100 nM	250 nM	500 nM	1000 nM	2000 nM	concentration SPIRE (nM)	50 nM mouseSPIRE1
Fig 2c actin assembly	[sec]	intensity [AU]	intensity [AU]	intensity [AU]	intensity [AU]	intensity [AU]	intensity [AU]	intensity [AU]	intensity [AU]	intensity [AU]	intensity [AU]		intensity [AU]
MbSPIRE	0	10953	10419	10874	10839	10283	11116	10107	9948	9937	8495		9485
	20	11084	10612	10993	10892	10340	11182	10112	10027	9714	8637		9661
	40	11109	10601	10997	10928	10477	11212	10104	10071	9806	8792		9781
	60	11118	10661	11016	10889	10529	11272	10068	10125	9929	8849		9878
	80	11085	10695	10988	10967	10522	11256	10238	10213	10021	8815		9938
	100	11123	10703	11045	10986	10617	11340	10265	10312	10168	8859		10031
	120	11152	10760	11060	11013	10656	11355	10330	10385	10230	8924		10114
	140	11146	10806	11107	11001	10692	11416	10385	10500	10332	8954		10285
	160	11163	10819	11133	11031	10725	11435	10484	10573	10392	9001		10413
	180	11210	10841	11171	11004	10726	11436	10564	10701	10475	9038		10622
	200	11211	10860	11188	11043	10704	11497	10653	10773	10590	9137		10806
	220	11216	10853	11150	11040	10747	11505	10702	10866	10670	9200		11078
	240	11267	10926	11168	11017	10800	11555	10768	10970	10753	9280		11343
	260	11264	10952	11203	11055	10816	11593	10904	11062	10880	9305		11676
	280	11285	10952	11196	11036	10847	11600	11025	11152	10943	9316		11990
	300	11338	10985	11201	11062	10843	11620	11173	11251	11062	9429		12355
	320	11350	11017	11208	11071	10928	11645	11251	11348	11144	9510		12735
	340	11409	11023	11235	11058	10941	11652	11350	11479	11216	9610		13073
	360	11457	11044	11235	11124	10957	11713	11370	11567	11377	9711		13461
	380	11473	11080	11262	11133	11031	11833	11431	11693	11469	9838		13791
	400	11516	11106	11289	11131	11025	11838	11556	11814	11586	9943		14146
	420	11562	11103	11299	11181	11061	11872	11714	11917	11703	10023		14498
	440	11615	11116	11325	11216	11142	11942	11859	12071	11805	10058		14872
	460	11657	11147	11351	11263	11160	11986	11996	12160	11909	10088		15202
	480	11703	11197	11405	11262	11204	12038	12118	12278	12028	10175		15584
	500	11716	11197	11437	11295	11241	12121	12229	12333	12161	10270		15879
	520	11769	11247	11468	11361	11310	12191	12373	12390	12275	10367		16169
	540	11790	11278	11491	11402	11380	12209	12458	12519	12387	10432		16464
	560	11895	11290	11533	11417	11440	12283	12562	12625	12531	10505		16748
	580	11898	11340	11574	11487	11484	12364	12723	12745	12647	10611		17024
	600	11954	11349	11580	11499	11590	12419	12748	12851	12738	10673		17263
	620	11983	11381	11627	11560	11625	12477	12936	12992	12910	10764		17520
	640	11995	11399	11655	11584	11694	12556	13045	13118	13007	10875		17742
	660	12041	11458	11678	11624	11724	12593	13118	13253	13125	10980		17952
	680	12061	11546	11744	11685	11846	12640	13312	13380	13283	11061		18162
	700	12121	11550	11745	11760	11897	12739	13409	13543	13449	11162		18391
	720	12166	11549	11831	11825	11964	12775	13505	13718	13552	11250		18560
	740	12171	11621	11854	11828	12061	12841	13657	13847	13693	11330		18788
	760	12261	11668	11923	11889	12113	12865	13712	13960	13811	11367		18884
	780	12301	11693	11981	11956	12153	12964	13843	14128	13970	11463		19110
	800	12279	11741	11988	11998	12203	13003	13960	14261	14110	11513		19223
	820	12365	11727	12035	12077	12255	13058	14059	14467	14285	11596		19342
	840	12375	11811	12050	12106	12313	13128	14149	14666	14442	11658		19555
	860	12410	11828	12147	12187	12358	13168	14254	14797	14596	11732		19695
	880	12480	11913	12154	12217	12473	13189	14328	14889	14760	11809		19838
	900	12526	11953	12208	12276	12516	13289	14400	15047	14929	11846		19955
	920	12582	12001	12258	12347	12558	13354	14493	15190	15055	11929		20071
	940	12612	12036	12321	12416	12611	13440	14578	15310	15167	11989		20193
	960	12711	12108	12322	12475	12679	13517	14642	15468	15323	12038		20280
	980	12769	12138	12383	12523	12710	13538	14721	15569	15420	12154		20412
	1000	12807	12182	12411	12585	12791	13660	14758	15600	15553	12183		20543
	1020	12858	12258	12421	12669	12840	13715	14869	15741	15715	12241		20633
	1040	12924	12304	12490	12715	12854	13782	14961	15858	15831	12279		20682
	1060	13003	12333	12558	12762	12962	13881	15042	15947	15950	12351		20760
	1080	13065	12400	12639	12850	12993	13940	15118	16060	16103	12463		20865
	1100	13111	12441	12704	12889	13035	14026	15161	16192	16215	12458		20947
	1120	13180	12489	12695	12941	13111	14128	15265	16303	16309	12567		21036
	1140	13274	12532	12787	13003	13181	14164	15371	16418	16423	12668		21117
	1160	13268	12619	12819	13081	13206	14287	15420	16482	16580	12708		21179
	1180	13402	12674	12909	13113	13320	14342	15514	16601	16681	12803		21260
	1200	13423	12714	12951	13195	13339	14437	15604	16699	16733	12859		21293
	1220	13496	12797	13010	13256	13414	14486	15706	16833	16863	12912		21344

## Sheet: actin assembly Mm-SPIRE1-KWΔB,C
raw data pyrene assay	time	actin control	2	5	10	50	100	250	500	1000	concentration SPIRE (nM)
Figure 2e actin assembly	[sec]	intensity [AU]	intensity [AU]	intensity [AU]	intensity [AU]	intensity [AU]	intensity [AU]	intensity [AU]	intensity [AU]	intensity [AU]
mouse SPIRE1 mutant	0	17355	16105	16838	16447	16279	16060	14373	13241	13045
	20	17327	16134	16858	16506	16334	16118	14568	13326	13154
	40	17247	16099	16826	16495	16302	16137	14645	13354	13207
	60	17125	16074	16763	16477	16307	16094	14691	13392	13289
	80	17109	16059	16731	16409	16242	16070	14742	13453	13286
	100	17033	16017	16699	16380	16252	16041	14811	13482	13341
	120	16982	15940	16635	16341	16230	16065	14831	13519	13349
	140	16953	15887	16611	16301	16209	15996	14850	13592	13407
	160	16935	15858	16561	16284	16217	15974	14869	13628	13428
	180	16892	15845	16547	16234	16228	16048	14972	13692	13494
	200	16870	15812	16500	16210	16239	16106	15032	13773	13529
	220	16919	15807	16494	16201	16267	16141	15109	13844	13516
	240	16868	15812	16497	16182	16289	16160	15150	13919	13565
	260	16897	15788	16466	16154	16342	16201	15233	14001	13624
	280	16909	15757	16465	16150	16392	16247	15331	14058	13658
	300	16896	15789	16490	16145	16446	16311	15390	14159	13679
	320	16918	15762	16465	16114	16458	16367	15514	14254	13725
	340	16969	15766	16453	16134	16544	16458	15609	14313	13793
	360	16946	15746	16470	16104	16637	16527	15694	14405	13848
	380	16970	15766	16508	16144	16690	16577	15772	14485	13930
	400	16981	15752	16511	16120	16749	16682	15901	14567	13952
	420	17026	15746	16503	16132	16833	16745	15988	14659	13990
	440	17014	15728	16483	16155	16889	16811	16094	14741	14028
	460	17028	15749	16518	16188	16993	16913	16192	14835	14076
	480	17030	15756	16530	16195	17084	17019	16297	14910	14155
	500	17031	15779	16556	16207	17155	17131	16417	15027	14172
	520	17056	15807	16569	16270	17247	17251	16499	15096	14229
	540	17072	15791	16581	16267	17334	17305	16599	15171	14282
	560	17069	15835	16615	16271	17427	17398	16726	15245	14331
	580	17074	15813	16674	16300	17504	17495	16798	15332	14352
	600	17122	15845	16668	16308	17537	17575	16921	15390	14398
	620	17102	15852	16724	16377	17658	17619	16986	15460	14459
	640	17148	15918	16739	16391	17735	17707	17121	15556	14510
	660	17168	15957	16769	16433	17848	17813	17189	15581	14549
	680	17128	15955	16824	16477	17933	17907	17302	15663	14590
	700	17175	16017	16839	16492	18029	18000	17403	15735	14636
	720	17235	16043	16923	16572	18098	18077	17450	15811	14687
	740	17286	16105	16942	16609	18165	18181	17566	15858	14724
	760	17295	16135	17011	16648	18262	18271	17621	15923	14749
	780	17316	16186	17048	16693	18366	18373	17717	15954	14795
	800	17396	16193	17107	16755	18453	18448	17781	16028	14847
	820	17456	16277	17193	16814	18528	18530	17857	16083	14887
	840	17498	16325	17217	16864	18626	18642	17928	16123	14910
	860	17552	16340	17290	16911	18743	18711	18012	16182	14966
	880	17608	16405	17347	16956	18825	18796	18077	16235	14996
	900	17668	16440	17430	17013	18902	18877	18162	16296	15031
	920	17717	16483	17497	17057	19022	18935	18226	16347	15029
	940	17767	16544	17577	17150	19060	19009	18255	16386	15077
	960	17824	16613	17639	17205	19142	19099	18301	16441	15142
	980	17888	16671	17677	17255	19243	19175	18362	16510	15155
	1000	17932	16690	17762	17334	19330	19249	18426	16520	15177
	1020	18003	16776	17841	17389	19348	19315	18468	16568	15209
	1040	18050	16787	17885	17429	19463	19390	18532	16594	15252
	1060	18108	16854	17991	17520	19575	19465	18588	16621	15262
	1080	18177	16911	18051	17601	19633	19483	18611	16678	15331
	1100	18244	16939	18081	17668	19717	19561	18710	16735	15351
	1120	18236	17015	18134	17691	19751	19612	18749	16784	15366
	1140	18296	17073	18204	17751	19814	19651	18794	16831	15412
	1160	18371	17132	18309	17858	19867	19711	18818	16823	15420
	1180	18424	17193	18387	17924	19989	19765	18879	16891	15425
	1200	18481	17215	18437	17946	20017	19844	18912	16928	15459
	1220	18549	17234	18487	18011	20067	19878	18978	16943	15496
	1240	18593	17299	18574	18119	20159	19941	19011	17008	15541
	1260	18660	17359	18637	18139	20212	19969	19034	17029	15515
	1280	18683	17401	18676	18190	20279	20032	19076	17061	15567
	1300	18745	17451	18750	18273	20330	20044	19111	17105	15596
	1320	18777	17469	18809	18333	20382	20082	19139	17085	15607
	1340	18806	17505	18863	18383	20494	20146	19165	17142	15653
	1360	18875	17571	18946	18475	20518	20179	19232	17164	15678
	1380	18888	17607	19015	18493	20581	20204	19254	17173	15684
	1400	18952	17697	19071	18560	20632	20300	19252	17214	15715
	1420	19059	17726	19124	18636	20673	20324	19341	17222	15717
	1440	19098	17761	19176	18688	20713	20350	19354	17280	15750
	1460	19162	17813	19240	18733	20745	20370	19387	17281	15758
	1480	19220	17835	19293	18803	20837	20439	19428	17280	15780
	1500	19232	17857	19369	18837	20845	20427	19431	17328	15811
	1520	19271	17937	19418	18891	20913	20475	19478	17332	15846
	1540	19317	17930	19459	18962	20958	20505	19501	17383	15822
	1560	19401	17997	19542	19026	20967	20547	19507	17377	15872
	1580	19410	18034	19561	19062	20984	20554	19538	17420	15866
	1600	19473	18064	19641	19132	21036	20611	19567	17415	15880
	1620	19544	18117	19708	19158	21054	20643	19606	17442	15903
	1640	19588	18165	19778	19212	21115	20681	19577	17470	15933
	1660	19592	18197	19826	19252	21168	20668	19614	17469	15945
	1680	19664	18255	19869	19320	21180	20696	19629	17461	15951
	1700	19703	18292	19876	19372	21207	20724	19656	17473	15961
	1720	19735	18341	19981	19418	21246	20739	19698	17526	15976
	1740	19787	18374	20033	19470	21292	20807	19704	17544	16006
	1760	19846	18410	20084	19493	21273	20861	19679	17527	15992
	1780	19887	18458	20142	19566	21328	20832	19760	17564	16013
	1800	19925	18463	20177	19610	21335	20856	19727	17584	16047

## Sheet: actin disassembly Mm-SPIRE1-KW
raw data pyrene assay	time	actin control	20 nM CP	1 µM LatB	2 nM	5 nM	10 nM	50 nM	100 nM	250 nM	500 nM	1000 nM	2000 nM	concentration SPIRE (nM)
Figure 2b actin disassembly	[sec]	intensity [AU]	intensity [AU]	intensity [AU]	intensity [AU]	intensity [AU]	intensity [AU]	intensity [AU]	intensity [AU]	intensity [AU]	intensity [AU]	intensity [AU]	intensity [AU]
mouse SPIRE1	0	13874	11181	14444	14718	14510	14027	13927	13161	10925	9995	9095	8088
	20	13468	11162	13838	14171	13910	13605	13505	12959	10834	9748	8586	7507
	40	12945	11149	13207	13654	13436	13119	13019	12690	10675	9485	8194	7136
	60	12521	11194	12746	13186	13108	12718	12618	12485	10575	9272	7845	6920
	80	12256	11215	12384	12885	12828	12433	12333	12283	10405	9014	7612	6794
	100	12168	11214	12101	12625	12575	12236	12136	12113	10246	8803	7416	6701
	120	11895	11205	11841	12402	12400	12045	11945	11925	10111	8600	7271	6655
	140	11739	11149	11632	12238	12220	11866	11766	11816	10007	8464	7174	6623
	160	11572	11147	11443	12060	12086	11673	11573	11677	9912	8312	7087	6584
	180	11473	11135	11273	11945	11910	11592	11492	11560	9809	8178	7021	6588
	200	11331	11096	11124	11820	11820	11474	11374	11434	9717	8077	6969	6556
	220	11253	11090	10991	11710	11741	11402	11302	11358	9623	7948	6930	6548
	240	11168	11078	10843	11593	11663	11271	11171	11243	9510	7862	6883	6537
	260	11116	11059	10790	11519	11568	11185	11085	11136	9408	7781	6853	6500
	280	11045	11074	10712	11442	11486	11090	10990	11057	9292	7699	6830	6510
	300	10973	11051	10634	11350	11415	11026	10926	10994	9244	7625	6815	6487
	320	10927	11024	10565	11290	11325	10965	10865	10933	9160	7587	6813	6476
	340	10875	10992	10458	11247	11260	10883	10783	10870	9107	7526	6786	6466
	360	10841	10992	10380	11132	11201	10846	10746	10840	9044	7464	6770	6467
	380	10773	10957	10302	11091	11096	10734	10634	10781	8973	7428	6766	6439
	400	10731	10953	10208	11014	11033	10694	10594	10703	8910	7370	6727	6436
	420	10688	10923	10177	10952	10982	10634	10534	10642	8831	7320	6716	6423
	440	10640	10915	10113	10950	10963	10593	10493	10559	8784	7318	6718	6414
	460	10620	10907	10039	10885	10929	10542	10442	10520	8742	7279	6696	6403
	480	10571	10882	10020	10872	10879	10476	10376	10441	8687	7246	6693	6394
	500	10582	10874	9987	10839	10831	10431	10331	10401	8649	7225	6666	6383
	520	10521	10880	9939	10771	10786	10386	10286	10354	8589	7200	6667	6378
	540	10484	10850	9884	10729	10744	10333	10233	10301	8531	7194	6667	6400
	560	10443	10845	9860	10688	10711	10300	10200	10269	8506	7175	6663	6387
	580	10424	10808	9824	10684	10693	10246	10146	10223	8455	7137	6659	6369
	600	10386	10813	9775	10653	10643	10224	10124	10199	8413	7122	6646	6350
	620	10367	10760	9738	10630	10607	10190	10090	10152	8376	7096	6645	6368
	640	10315	10715	9710	10583	10572	10144	10044	10097	8346	7090	6620	6354
	660	10288	10704	9663	10554	10588	10119	10019	10075	8316	7068	6629	6353
	680	10281	10702	9636	10560	10550	10100	10000	10059	8280	7068	6607	6348
	700	10232	10678	9598	10523	10533	10095	9995	10016	8242	7039	6618	6350
	720	10193	10657	9608	10481	10502	10058	9958	9964	8204	7040	6615	6333
	740	10184	10630	9543	10462	10457	10047	9947	9939	8177	7023	6600	6315
	760	10131	10661	9518	10424	10461	10020	9920	9911	8165	7022	6593	6315
	780	10119	10610	9489	10416	10433	9999	9899	9857	8115	7008	6587	6319
	800	10075	10603	9436	10387	10389	9940	9840	9834	8101	6992	6572	6305
	820	10060	10610	9401	10374	10383	9929	9829	9817	8087	6985	6560	6316
	840	10054	10586	9377	10339	10381	9929	9829	9773	8058	6984	6568	6292
	860	10014	10564	9359	10313	10348	9895	9795	9768	8033	6961	6577	6302
	880	9996	10562	9344	10284	10304	9868	9768	9733	7992	6949	6559	6304
	900	9954	10553	9308	10270	10279	9840	9740	9696	7971	6950	6568	6301
	920	9958	10517	9279	10265	10257	9816	9716	9661	7962	6923	6538	6279
	940	9918	10509	9235	10213	10263	9789	9689	9636	7914	6937	6549	6285
	960	9901	10504	9217	10180	10163	9805	9705	9607	7903	6904	6532	6301
	980	9874	10486	9208	10155	10171	9766	9666	9553	7885	6915	6524	6266
	1000	9881	10451	9171	10186	10163	9751	9651	9538	7886	6909	6535	6265
	1020	9850	10445	9134	10153	10105	9727	9627	9511	7851	6917	6538	6264
	1040	9819	10417	9120	10129	10113	9719	9619	9497	7848	6884	6503	6245
	1060	9824	10415	9084	10109	10093	9659	9559	9486	7815	6901	6496	6255
	1080	9785	10409	9068	10091	10061	9672	9572	9470	7810	6889	6493	6264
	1100	9747	10393	9037	10077	10019	9668	9568	9433	7795	6875	6516	6246
	1120	9755	10388	9020	10072	9961	9639	9539	9408	7767	6854	6496	6253
	1140	9686	10365	9009	10033	9919	9635	9535	9368	7749	6860	6490	6237
	1160	9684	10374	8991	9986	9893	9613	9513	9325	7734	6868	6490	6247
	1180	9693	10344	8956	9984	9865	9600	9500	9325	7725	6851	6484	6223
	1200	9648	10343	8922	9965	9830	9592	9492	9314	7689	6828	6479	6233
	1220	9643	10304	8912	9954	9806	9555	9455	9266	7694	6839	6474	6215
	1240	9633	10337	8895	9913	9795	9524	9424	9279	7665	6827	6478	6216
	1260	9629	10309	8889	9890	9769	9543	9443	9247	7666	6847	6470	6201
	1280	9595	10291	8857	9868	9709	9516	9416	9219	7656	6806	6473	6206
	1300	9560	10288	8826	9879	9712	9522	9422	9204	7618	6816	6476	6227
	1320	9535	10266	8816	9846	9681	9469	9369	9164	7608	6806	6460	6197
	1340	9526	10247	8818	9832	9663	9472	9372	9156	7577	6800	6463	6187
	1360	9477	10262	8784	9790	9627	9455	9355	9117	7578	6797	6445	6208
	1380	9463	10240	8770	9794	9596	9448	9348	9102	7566	6792	6441	6190
	1400	9457	10220	8769	9782	9584	9412	9312	9079	7565	6788	6437	6178
	1420	9450	10218	8719	9764	9575	9407	9307	9077	7558	6780	6446	6184
	1440	9429	10173	8739	9724	9537	9389	9289	9051	7546	6774	6437	6179
	1460	9376	10189	8691	9732	9538	9348	9248	9056	7537	6774	6443	6185
	1480	9376	10195	8689	9736	9520	9325	9225	9023	7506	6788	6418	6171
	1500	9396	10172	8669	9705	9497	9333	9233	8997	7495	6770	6423	6172
	1520	9337	10141	8656	9673	9488	9346	9246	8994	7483	6753	6422	6164
	1540	9317	10131	8630	9667	9451	9298	9198	8972	7477	6741	6401	6170
	1560	9298	10144	8626	9639	9439	9303	9203	8959	7451	6741	6440	6144
	1580	9295	10129	8593	9626	9439	9310	9210	8943	7447	6736	6401	6153
	1600	9277	10126	8555	9621	9420	9253	9153	8934	7435	6749	6417	6150
	1620	9261	10109	8576	9617	9401	9243	9143	8897	7452	6730	6405	6152
	1640	9279	10088	8593	9592	9389	9250	9150	8917	7400	6728	6410	6153
	1660	9222	10084	8550	9579	9391	9242	9142	8887	7401	6723	6393	6150
	1680	9231	10060	8530	9538	9351	9212	9112	8852	7435	6732	6383	6135
	1700	9203	10036	8527	9542	9339	9174	9074	8862	7392	6723	6404	6156
	1720	9206	10026	8516	9520	9343	9201	9101	8838	7386	6717	6398	6142
	1740	9171	10035	8485	9516	9301	9173	9073	8819	7367	6695	6402	6130
	1760	9174	10033	8497	9535	9305	9159	9059	8807	7378	6725	6377	6127
	1780	9157	10014	8473	9495	9290	9162	9062	8790	7377	6721	6382	6128
	1800	9135	10000	8455	9455	9297	9134	9034	8783	7342	6707	6370	6122

## Sheet: actin disassembly Mb-SPIRE-KW
raw data pyrene assay	time	actin control (2µM)	CP (20 nM)	LatB (1 µM)	2	5	10	50	100	250	500	1000	2000	concentration SPIRE (nM)
Figure 2d actin disassembly	[sec]	intensity [AU]	intensity [AU]	intensity [AU]	intensity [AU]	intensity [AU]	intensity [AU]	intensity [AU]	intensity [AU]	intensity [AU]	intensity [AU]	intensity [AU]	intensity [AU]
MB-SPIRE-KW	0	16744	13423	16423	16965	16815	16880	16080	15294	13948	11877	11588	10760
	20	16056	13426	15718	16260	16113	16353	15546	14871	13581	11702	11342	10571
	40	15454	13322	15138	15546	15587	15789	15062	14483	13185	11435	11079	10284
	60	15077	13286	14704	15124	15152	15364	14559	14135	12789	11227	10839	10067
	80	14766	13340	14322	14781	14794	14992	14289	13839	12470	11060	10633	9944
	100	14452	13331	14023	14542	14548	14701	14039	13558	12212	10936	10445	9757
	120	14236	13310	13753	14313	14300	14500	13764	13346	11993	10786	10282	9676
	140	14061	13312	13547	14108	14135	14275	13532	13173	11810	10704	10172	9552
	160	13909	13294	13362	14008	14017	14127	13352	13033	11686	10580	10051	9524
	180	13701	13261	13182	13872	13867	13945	13188	12864	11559	10518	9926	9417
	200	13586	13228	13027	13766	13753	13798	13063	12768	11468	10420	9846	9348
	220	13496	13217	12943	13651	13644	13678	12958	12645	11350	10351	9787	9284
	240	13365	13200	12797	13541	13553	13596	12848	12554	11281	10284	9703	9250
	260	13282	13144	12684	13440	13426	13480	12765	12458	11164	10238	9628	9207
	280	13224	13114	12551	13352	13322	13410	12659	12440	11073	10242	9568	9151
	300	13171	13089	12479	13300	13231	13311	12564	12345	11012	10183	9527	9121
	320	13084	13083	12379	13213	13153	13239	12523	12294	10955	10157	9477	9060
	340	13007	13075	12301	13151	13092	13114	12429	12225	10920	10128	9436	9030
	360	12942	13058	12194	13117	13029	13075	12369	12172	10908	10077	9368	8993
	380	12915	13073	12129	13036	12948	13033	12351	12148	10859	10102	9353	8970
	400	12829	13062	12055	12990	12924	12992	12255	12095	10800	10045	9288	8955
	420	12806	13056	11993	12904	12838	12887	12229	12079	10780	10017	9229	8957
	440	12722	13049	11935	12893	12818	12858	12180	12038	10716	10001	9225	8898
	460	12683	13038	11890	12834	12770	12800	12156	11985	10704	9971	9200	8916
	480	12659	13049	11814	12776	12694	12758	12095	11955	10696	9978	9162	8866
	500	12642	12986	11799	12688	12658	12737	12063	11920	10683	9934	9142	8843
	520	12597	12957	11712	12679	12640	12714	12038	11905	10642	9930	9095	8838
	540	12556	12905	11662	12605	12576	12647	12007	11865	10624	9905	9085	8842
	560	12528	12869	11626	12585	12548	12601	11987	11845	10601	9875	9072	8786
	580	12449	12830	11616	12559	12523	12551	11964	11818	10582	9878	9045	8789
	600	12397	12840	11554	12529	12513	12520	11931	11795	10558	9857	9020	8743
	620	12364	12809	11487	12498	12472	12501	11907	11744	10524	9855	9009	8780
	640	12303	12812	11489	12461	12422	12465	11863	11734	10502	9837	8991	8726
	660	12248	12787	11453	12409	12374	12425	11868	11711	10486	9820	8976	8705
	680	12185	12773	11436	12371	12368	12404	11842	11695	10444	9786	8962	8735
	700	12151	12780	11392	12369	12337	12368	11820	11688	10415	9791	8968	8714
	720	12087	12760	11342	12318	12268	12360	11808	11667	10413	9777	8923	8691
	740	12059	12727	11337	12310	12264	12297	11807	11652	10384	9761	8912	8720
	760	12018	12723	11289	12248	12225	12260	11790	11643	10386	9758	8885	8684
	780	11958	12681	11263	12226	12171	12272	11767	11603	10386	9737	8899	8668
	800	11960	12639	11236	12224	12153	12242	11731	11630	10352	9745	8869	8660
	820	11919	12673	11209	12227	12142	12195	11734	11607	10341	9744	8844	8633
	840	11884	12619	11143	12167	12114	12189	11717	11576	10326	9743	8828	8635
	860	11858	12577	11131	12111	12073	12139	11628	11529	10285	9677	8787	8627
	880	11806	12560	11124	12137	12061	12133	11648	11546	10284	9689	8768	8641
	900	11816	12582	11083	12109	12044	12092	11595	11524	10240	9682	8787	8610
	920	11805	12580	11061	12088	11998	12099	11601	11529	10214	9670	8773	8609
	940	11748	12535	11024	12060	11995	12068	11571	11488	10196	9684	8771	8589
	960	11741	12552	11001	12043	11978	12066	11592	11472	10205	9664	8746	8591
	980	11721	12510	10992	12044	11935	12016	11581	11487	10201	9654	8752	8585
	1000	11735	12524	10954	11987	11954	11999	11544	11466	10160	9654	8751	8582
	1020	11724	12504	10936	11976	11909	12011	11531	11445	10136	9662	8744	8544
	1040	11688	12488	10901	11938	11913	11960	11476	11413	10161	9623	8716	8570
	1060	11672	12461	10853	11952	11873	11982	11483	11389	10135	9632	8712	8560
	1080	11620	12445	10830	11930	11872	11942	11485	11404	10135	9610	8712	8531
	1100	11632	12458	10830	11905	11864	11925	11462	11373	10119	9602	8686	8537
	1120	11632	12445	10805	11915	11819	11905	11437	11352	10103	9620	8689	8534
	1140	11602	12433	10800	11896	11763	11876	11418	11351	10073	9600	8676	8485
	1160	11588	12423	10745	11863	11789	11855	11413	11337	10080	9601	8661	8495
	1180	11557	12430	10731	11859	11724	11848	11389	11316	10040	9584	8648	8487
	1200	11572	12409	10731	11863	11726	11822	11384	11319	10038	9573	8656	8473
	1220	11547	12402	10666	11822	11690	11805	11376	11325	10042	9594	8654	8482
	1240	11520	12367	10692	11816	11709	11784	11338	11307	10017	9558	8638	8441
	1260	11499	12362	10642	11796	11686	11757	11340	11282	10031	9563	8637	8446
	1280	11480	12347	10633	11798	11696	11760	11314	11263	10019	9554	8625	8449
	1300	11481	12342	10605	11771	11670	11735	11297	11266	9997	9560	8609	8448
	1320	11453	12352	10618	11762	11642	11725	11305	11250	10010	9541	8600	8452
	1340	11453	12323	10589	11716	11634	11708	11315	11256	9964	9535	8590	8452
	1360	11465	12286	10591	11701	11592	11702	11281	11234	9974	9516	8600	8473
	1380	11402	12278	10551	11677	11606	11710	11285	11235	9958	9498	8595	8428
	1400	11384	12284	10510	11686	11586	11674	11245	11259	9954	9533	8574	8416
	1420	11362	12276	10541	11655	11559	11681	11252	11203	9945	9489	8569	8427
	1440	11354	12254	10466	11634	11575	11628	11227	11204	9919	9470	8550	8394
	1460	11325	12250	10444	11646	11536	11623	11234	11185	9926	9493	8554	8375
	1480	11334	12219	10450	11634	11542	11597	11196	11183	9908	9492	8514	8388
	1500	11307	12215	10445	11616	11515	11582	11187	11181	9888	9463	8545	8370
	1520	11295	12192	10415	11606	11488	11568	11177	11155	9891	9449	8552	8376
	1540	11259	12200	10378	11574	11510	11569	11169	11178	9893	9480	8518	8382
	1560	11288	12188	10367	11574	11492	11560	11147	11135	9869	9473	8523	8367
	1580	11253	12172	10349	11566	11486	11542	11132	11131	9844	9459	8536	8364
	1600	11260	12155	10353	11533	11459	11513	11136	11127	9828	9438	8519	8367
	1620	11225	12154	10337	11511	11449	11519	11132	11117	9826	9417	8508	8344
	1640	11227	12121	10319	11508	11425	11456	11122	11133	9817	9424	8501	8313
	1660	11181	12125	10300	11515	11412	11464	11091	11098	9837	9437	8495	8329
	1680	11196	12108	10299	11520	11413	11466	11090	11076	9812	9407	8494	8336
	1700	11148	12106	10263	11492	11380	11457	11081	11072	9808	9401	8487	8339
	1720	11176	12088	10255	11498	11333	11415	11058	11087	9802	9410	8477	8308
	1740	11133	12063	10256	11476	11333	11413	11066	11046	9799	9432	8490	8333
	1760	11129	12052	10210	11463	11321	11385	11057	11057	9780	9393	8478	8321
	1780	11127	12054	10187	11473	11290	11383	11045	11059	9780	9396	8470	8312
	1800	11112	12038	10192	11427	11276	11355	11027	11026	9762	9394	8478	8284

## Sheet: actin disassembly MmSPIRE1KWΔBC
raw data pyrene assay	time	actin control (2 µM)	CP (20 nM)	LatB (1 µM)	2	5	10	50	100	250	500	1000	2000	concentration SPIRE (nM)
Figure 2f actin disassembly	[sec]	intensity [AU]	intensity [AU]	intensity [AU]	intensity [AU]	intensity [AU]	intensity [AU]	intensity [AU]	intensity [AU]	intensity [AU]	intensity [AU]	intensity [AU]	intensity [AU]
mouse SPIRE1 mutant	0	15687	12961	15884	16137	16087	16428	15582	14680	13131	11635	11725	11582
	20	15222	12985	15307	15558	15529	15707	15111	14441	13100	11742	11846	11716
	40	14882	13030	14789	15079	15027	15141	14602	14088	12991	11753	11824	11726
	60	14518	13013	14341	14699	14631	14717	14243	13745	12878	11668	11740	11665
	80	14147	13032	13972	14312	14245	14352	13910	13501	12743	11571	11779	11622
	100	13822	13001	13734	14051	14002	14138	13627	13315	12686	11547	11727	11655
	120	13593	12973	13491	13773	13726	13950	13420	13141	12595	11496	11710	11608
	140	13393	12936	13243	13632	13545	13710	13230	12981	12491	11427	11645	11536
	160	13199	12942	13065	13467	13414	13589	13047	12861	12457	11372	11605	11518
	180	13075	12944	12892	13363	13241	13441	12938	12724	12358	11337	11600	11493
	200	12959	12926	12748	13276	13135	13335	12827	12683	12306	11287	11522	11434
	220	12819	12957	12631	13161	13001	13212	12687	12597	12213	11267	11470	11375
	240	12700	12937	12521	13054	12911	13076	12585	12522	12155	11199	11448	11335
	260	12590	12902	12374	12968	12783	12985	12469	12431	12094	11158	11404	11301
	280	12419	12851	12291	12871	12690	12879	12362	12358	12084	11119	11369	11247
	300	12341	12855	12105	12786	12586	12782	12305	12313	12026	11062	11314	11226
	320	12290	12822	12010	12697	12443	12704	12240	12205	11949	11013	11275	11154
	340	12199	12818	11909	12615	12400	12600	12157	12138	11906	10944	11252	11116
	360	12153	12773	11817	12531	12318	12509	12081	12041	11837	10909	11192	11041
	380	12087	12784	11708	12450	12295	12459	12037	11993	11816	10893	11160	11031
	400	12077	12754	11621	12375	12188	12398	11970	11953	11756	10831	11112	10978
	420	12010	12742	11583	12319	12162	12284	11887	11878	11667	10798	11078	10945
	440	11972	12720	11541	12267	12155	12241	11848	11819	11628	10751	11020	10885
	460	11911	12703	11469	12164	12066	12205	11752	11766	11575	10712	11005	10865
	480	11848	12688	11401	12095	12013	12117	11716	11717	11546	10674	10940	10811
	500	11759	12681	11388	12027	11939	12061	11661	11666	11511	10635	10920	10750
	520	11751	12662	11310	11965	11889	11987	11582	11641	11461	10601	10891	10732
	540	11703	12625	11286	11925	11857	11953	11552	11569	11437	10541	10846	10672
	560	11681	12631	11232	11852	11822	11901	11522	11553	11348	10528	10814	10642
	580	11617	12613	11215	11782	11798	11866	11463	11524	11365	10507	10784	10612
	600	11593	12563	11172	11738	11742	11850	11430	11489	11295	10441	10756	10556
	620	11563	12544	11121	11696	11681	11842	11406	11452	11278	10413	10716	10544
	640	11499	12556	11083	11642	11683	11789	11358	11392	11254	10382	10682	10503
	660	11469	12519	11058	11609	11631	11751	11302	11367	11199	10379	10661	10478
	680	11399	12516	11029	11570	11595	11731	11252	11339	11171	10324	10579	10436
	700	11371	12481	10995	11537	11585	11711	11225	11307	11126	10286	10583	10375
	720	11367	12460	10957	11502	11560	11696	11206	11262	11088	10259	10544	10360
	740	11320	12471	10928	11451	11497	11622	11163	11218	11041	10217	10514	10322
	760	11294	12461	10878	11425	11503	11593	11141	11182	11062	10208	10468	10280
	780	11288	12450	10841	11390	11436	11558	11128	11191	11029	10188	10441	10274
	800	11279	12456	10819	11358	11382	11513	11092	11138	10978	10129	10408	10227
	820	11194	12413	10832	11343	11372	11528	11046	11123	10940	10086	10387	10170
	840	11150	12399	10784	11316	11352	11453	11061	11081	10905	10060	10350	10134
	860	11154	12380	10754	11250	11358	11437	11012	11072	10868	10042	10295	10121
	880	11108	12378	10726	11250	11310	11401	10995	11046	10858	10028	10271	10084
	900	11069	12335	10669	11252	11291	11418	10974	10994	10845	9995	10257	10062
	920	11055	12348	10641	11236	11255	11375	10927	10992	10835	9986	10236	10013
	940	11054	12349	10650	11198	11253	11332	10922	10959	10776	9926	10201	9983
	960	11008	12322	10602	11203	11202	11338	10924	10951	10766	9927	10184	9981
	980	10992	12327	10597	11159	11181	11291	10911	10921	10726	9865	10143	9941
	1000	10965	12301	10551	11141	11163	11232	10878	10894	10699	9855	10127	9922
	1020	10938	12289	10554	11152	11119	11234	10846	10837	10655	9854	10084	9885
	1040	10962	12277	10510	11146	11096	11209	10825	10839	10666	9815	10072	9840
	1060	10919	12261	10459	11100	11093	11195	10778	10832	10670	9787	10050	9845
	1080	10869	12282	10476	11078	11071	11183	10803	10830	10631	9771	10013	9810
	1100	10854	12300	10468	11074	11063	11177	10766	10781	10576	9767	9997	9762
	1120	10822	12257	10455	11064	11043	11118	10773	10761	10572	9718	9958	9770
	1140	10795	12240	10426	11018	11042	11092	10741	10715	10531	9685	9949	9714
	1160	10785	12248	10394	11006	10995	11085	10734	10716	10531	9693	9912	9717
	1180	10741	12241	10384	10977	10979	11084	10737	10689	10490	9633	9898	9689
	1200	10703	12247	10351	10986	10943	11028	10712	10679	10496	9629	9882	9663
	1220	10684	12211	10358	10952	10915	10992	10692	10676	10460	9598	9852	9624
	1240	10653	12184	10318	10948	10924	11017	10678	10629	10460	9598	9847	9610
	1260	10611	12211	10323	10938	10922	10991	10664	10601	10412	9566	9827	9577
	1280	10591	12159	10307	10895	10911	10978	10636	10601	10412	9558	9779	9527
	1300	10585	12162	10298	10892	10873	10909	10647	10607	10373	9536	9794	9530
	1320	10563	12159	10274	10872	10872	10932	10610	10573	10364	9519	9753	9491
	1340	10523	12128	10263	10852	10843	10910	10617	10569	10349	9466	9724	9484
	1360	10497	12125	10228	10846	10844	10913	10578	10564	10319	9470	9708	9460
	1380	10480	12120	10226	10834	10790	10879	10573	10536	10322	9444	9683	9447
	1400	10492	12067	10178	10819	10777	10886	10549	10529	10293	9416	9656	9448
	1420	10434	12091	10206	10826	10791	10831	10545	10504	10262	9398	9636	9396
	1440	10410	12061	10163	10804	10761	10856	10520	10466	10275	9393	9623	9357
	1460	10402	12059	10163	10762	10748	10812	10508	10459	10253	9394	9611	9352
	1480	10381	12021	10173	10765	10751	10803	10526	10482	10214	9374	9566	9346
	1500	10339	12048	10114	10748	10705	10792	10487	10438	10177	9331	9564	9335
	1520	10340	12008	10102	10736	10715	10789	10467	10416	10198	9330	9539	9290
	1540	10299	12008	10087	10722	10671	10783	10475	10384	10167	9285	9538	9282
	1560	10300	11971	10061	10699	10689	10730	10440	10395	10139	9262	9533	9262
	1580	10283	11957	10070	10701	10646	10710	10423	10389	10122	9266	9460	9189
	1600	10238	11963	10055	10708	10660	10729	10420	10387	10129	9272	9486	9191
	1620	10213	11915	10061	10650	10616	10746	10413	10349	10099	9249	9441	9185
	1640	10218	11891	10031	10652	10608	10702	10406	10352	10095	9217	9457	9204
	1660	10210	11892	10044	10665	10615	10689	10402	10331	10087	9200	9424	9171
	1680	10185	11882	10030	10609	10593	10657	10359	10289	10078	9202	9429	9126
	1700	10195	11876	10004	10607	10590	10651	10350	10294	10066	9194	9408	9119
	1720	10174	11845	9972	10601	10591	10672	10345	10284	10036	9157	9376	9090
	1740	10149	11862	9968	10593	10578	10645	10344	10273	10021	9144	9323	9091
	1760	10167	11832	9947	10551	10576	10640	10324	10271	10019	9136	9336	9073
	1780	10134	11811	9958	10580	10553	10636	10318	10235	9989	9123	9319	9047
	1800	10129	11824	9932	10547	10551	10605	10307	10221	9997	9131	9317	9026
