# Supplementary material for: Actomyosin organelle functions of SPIRE actin nucleators precede animal evolution
Source: Commun Biol. 2024 Jul 8;7:832. doi: 10.1038/s42003-024-06458-1 (PMC11231147; doi:10.1038/s42003-024-06458-1)
Supplement: Supplementary file 5 — Supplementary Data 2 [file 42003_2024_6458_MOESM5_ESM.xlsx]

## Sheet: Filament count Mm-SPIRE1-KW 90s
raw data TIRF assays
Figure 3b actin filament nucleation
mouse SPIRE1		number of filaments	mean	standard deviation	standard error of the mean		control	2 nM	10 nM	50 nM	250 nM	2000 nM	conc SPIRE
	actin control movie 1	5					4.66667	6.66667	42	73	57	0.0001
	actin control movie 2	6	4.66667	1.24722	0.720082		0.720082	1.51535	10.7083	13.4247	2.16025	0
	actin control movie 3	3
	mSPIRE 2 nM movie 1	8
	mSPIRE 2 nM movie 2	3	6.66667	2.62467	1.51535
	mSPIRE 2 nM movie 3	9
	mSPIRE 10 nM movie 1	32
	mSPIRE 10 nM movie 2	68	42	18.5472	10.7083
	mSPIRE 10 nM movie 3	26
	mSPIRE 50 nM movie 1	98
	mSPIRE 50 nM movie 2	79	73	23.2522	13.4247
	mSPIRE 50 nM movie 3	42
	mSPIRE 250 nM movie 1	56
	mSPIRE 250 nM movie 2	53	57	3.74166	2.16025		Origin:
	mSPIRE 250 nM movie 3	62						One-way ANOVA	C-50 nM	p < 0,01	**
									C-250 nM	p < 0,05	*
									c- 2 nM, 10 nM	p > 0,05

## Sheet: Filament count Mb-SPIRE_KW 90s
raw data TIRF assays
Figure 3c actin filament nucleation (90s)
Mb SPIRE								control	10 nM	100 nM	500 nM	1000 nM
		number of filaments		mean	standard deviation	standard error of the mean		4.33333	5	7.33333	9	7.75
								0.720082	0.471405	1.44016	0.471405	1.67239
	MbSPIRE 10 nM movie 1	5
	MbSPIRE 10 nM movie 2	6		5	0.816497	0.471405
	MbSPIRE 10 nM movie 3	4
	MbSPIRE 100 nM movie 1	10
	MbSPIRE 100 nM movie 2	4		7.33333	2.49444	1.44016
	MbSPIRE 100 nM movie 3	8
	MbSPIRE 500 nM movie 1	10		9	0.816497	0.471405
	MbSPIRE 500 nM movie 2	8
	MbSPIRE 500 nM movie 3	9
	MbSPIRE 1000 nM movie 1	10
	MbSPIRE 1000 nM movie 1	4		7.75	3.34477	1.67239
	MbSPIRE 1000 nM movie 1	5						Origin:	Normalverteilt
	MbSPIRE 1000 nM movie 1	12							one way anova
									p > 0.05 for all
	actin control movie 1	6		4.33333	1.24722	0.720082
	actin control movie 2	4
	actin control movie 3	3

## Sheet: Filament count Mb-SPIRE_KW 270s
raw data TIRF assays
Figure 3d actin filament nucleation (270s)
Mb SPIRE			number of filaments		mean	stardard deviation	standard error of the mean		control	10 nM	100 nM	500 nM	1000 nM
		actin control movie 1	15		11.3333	4.04145	2.33333		11.3333	10.3333	14.3333	25.3333	22.6667
		actin control movie 2	12						2.33333	1.20185	3.1798	2.4037	2.96273
		actin control movie 3	7
		MbSPIRE 10 nM movie 1	11		10.3333	2.08167	1.20185
		MbSPIRE 10 nM movie 2	12
		MbSPIRE 10 nM movie 3	8
		MbSPIRE 100 nM movie 1	9		14.3333	5.50757	3.1798
		MbSPIRE 100 nM movie 2	14
		MbSPIRE 100 nM movie 3	20
		Mb SPIRE 500 nM movie 1	24		25.3333	4.16333	2.4037
		Mb SPIRE 500 nM movie 2	30
		Mb SPIRE 500 nM movie 3	22
		MbSPIRE 1000 nM movie 1	27		22.6667	5.1316	2.96273
		MbSPIRE 1000 nM movie 2	17						One Way Anova Test
		MbSPIRE 1000 nM movie 3	24						WT-10 nM	n.s.
									WT-100 nM	n.s.
									WT-500 nM	p = 0,01192
									WT-1000 nM	p = 0,058

## Sheet: Elongation rates
Elongationrates from TIRF imaging
Figure 3e
				elongation rates in subunits/s
		filament	actin control	mM-SPIRE1	Mb-SPIRE		actin control	mM-SPIRE1	Mb-SPIRE
	movie 1	1	15.9846	13.9902	17.062		15.4976	17.1677	15.0184
		2	13.6808	18.9578	14.0857		13.8325	16.4774	14.8945
		3	17.0608	13.2553	16.4503		15.0595	15.6564	15.3611
		4	13.7018	15.9876	15.5275
		5	13.9312	21.7927	11.2177
		6	16.6993	17.5528	14.4753
		7	17.9019	14.7482	12.6487		actin control	mM-SPIRE1	Mb-SPIRE
		8	15.1952	17.4061	16.99		14.7966	16.4338	15.0913
		9	15.5981	25.2208	16.0559		0.70476	0.61774	0.197355
		10	15.2226	12.7651	15.6705
	movie 2	1	11.9437	18.4477	14.4193
		2	13.9695	19.62	16.1097
		3	13.978	13.8947	15.9877
		4	12.0368	13.476	13.7248
		5	16.2204	17.0342	12.6752
		6	14.2054	18.6368	12.9524
		7	14.1605	13.9105	17.3811
		8	14.4296	17.5964	17.4898
		9	13.0712	14.6361	11.1014
		10	14.31	17.5211	17.1041
	movie 3	1	15.5957	15.7867	17.225
		2	16.7763	14.4782	15.0609
		3	17.8416	17.9014	14.8479
		4	13.5261	15.9248	16.367
		5	16.0178	13.6804	16.6669
		6	16.2697	17.8267	15.7603
		7	13.6438	13.5771	15.8235
		8	14.3406	16.0473	15.0947
		9	12.8542	19.011	12.614
		10	13.7293	12.3303	14.1512
