# Supplementary material for: Actomyosin organelle functions of SPIRE actin nucleators precede animal evolution
Source: Commun Biol. 2024 Jul 8;7:832. doi: 10.1038/s42003-024-06458-1 (PMC11231147; doi:10.1038/s42003-024-06458-1)
Supplement: Supplementary file 6 — Supplementary Data 3 [file 42003_2024_6458_MOESM6_ESM.xlsx]

## Sheet: Sheet1
		Dispersed				Dispersed+Hyperdispersed
EGFP		32.1954	27.9485	11.4747	14.095	32.9402	31.6754	14.6357	18.1629
Hs-SPIRE1		85.6396	98.1002	97.6796	96.1348	86.6475	99.6774	97.6796	97.0418
Hs-SPIRE2		39.0694	31.6712	50.8534	11.2032	95.1776	97.9348	96.4223	97.382
Mb-SPIRE		64.4326	57.0948	62.8517	49.9341	92.0032	92.0455	92.5285	95.7153
